# Supplementary material for: Reducing Socioeconomic Disparities in Comprehensive Smoke-Free Rules among Households with Children: A Pilot Intervention Implemented through a National Cancer Program
Source: Int J Environ Res Public Health. 2020 Sep 17;17(18):6787. doi: 10.3390/ijerph17186787 (PMC7559315; doi:10.3390/ijerph17186787)
Supplement: Supplementary file 1 [file ijerph-17-06787-s001.zip]

Archive with 4 entries (4 files):
- Supp Zip/Supp Figure S1, mp.pdf
- Supp Zip/Supp Figure S2, mp.pdf
- Supp Zip/Supp Figure S3, mp.pdf
- Supp Zip/Supp. Table S1..docx
